# Supplementary material for: Opinions, Attitudes and Factors Related to SARS-CoV-2 Vaccine Uptake in Eight South American Countries
Source: Vaccines (Basel). 2023 Oct 30;11(11):1660. doi: 10.3390/vaccines11111660 (PMC10675814; doi:10.3390/vaccines11111660)
Supplement: Supplementary file 1 [file vaccines-11-01660-s001.zip]

Archive with 1 entries (1 files):
- vaccines-2615496-supplementary.pdf
